# Supplementary material for: Utility of Integrated PET/MRI for the Primary Diagnostic Work-Up of Patients with Ewing Sarcoma: Preliminary Results
Source: Diagnostics (Basel). 2022 Sep 21;12(10):2278. doi: 10.3390/diagnostics12102278 (PMC9600118; doi:10.3390/diagnostics12102278)
Supplement: Supplementary file 1 [file diagnostics-12-02278-s001.zip]

Archive with 1 entries (1 files):
- diagnostics-1812298-supplementary.pdf
